# Supplementary material for: LATPS, a novel prognostic signature based on tumor microenvironment of lung adenocarcinoma to better predict survival and immunotherapy response
Source: Front Immunol. 2022 Nov 24;13:1064874. doi: 10.3389/fimmu.2022.1064874 (PMC9729252; doi:10.3389/fimmu.2022.1064874)
Supplement: Supplementary file 6 [file Table_1.xlsx]

## Sheet: Supplementary Table 1
Supplementary Table 1.Clinical characteristics of NSCLC patients treated with anti-PD-1 therapy at Nanfang Hospital.
id	Tissue	Sex	Age	Stage	PFS	PFS_time	PD_L1
P1811384_1	LUSC	Female	39	III	0	3.27397	0.04
P1817338_1	LUSC	Male	58	IV	1	0.534247	0
P1820264_16	LUSC	Male	75	IV	1	0.0794521	0.03
P1909556_1	LUSC	Male	69	IV	1	0.0821918	0.2
P1913505_15	LUAD	Male	79	IV	NA	NA	NA
P1914863_1	LUAD	Male	61	IV	1	0.115068	0
P1921755_1	LUSC	Male	64	III	NA	NA	NA
P1936567_5	LUAD	Male	53	III	0	2.56712	0.7
P1942774_1	LUAD	Male	61	IV	1	0.865753	0.4
P2000921_1	LUAD	Male	65	IV	1	0.468493	NA
P2005351_1	LUSC	Male	65	IV	1	0.449315	NA
P2006238_1	LUSC	Female	74	IV	1	0.917808	NA
P2012608_14	LUSC	Male	63	III	0	1.87945	0.4
P2013010_31	LUAD	Male	68	III	NA	NA	NA
P2014052_1	LUAD	Male	70	IV	NA	NA	NA
P2018665_1	LUSC	Male	62	III	1	1.04658	0.05
P2021025_1	LUAD	Male	57	IV	0	1.84384	0.7
P2023898_1	LUSC	Male	51	IV	NA	NA	NA
P2031447_9	LUSC	Male	68	III	1	0.928767	0.2
P2100212_1	LUSC	Male	58	III	NA	NA	NA
P2045345_1	LUSC	Male	49	IV	1	0.838356	NA
P2036484_1	LUSC	Male	60	IV	0	1.58356	NA
P2012179_4	LUAD	Male	55	IV	0	1.47123	0.1
P2107075_1	LUSC	Male	59	IV	1	0.868493	NA
P2019680_3	LUAD	Female	60	IV	NA	NA	NA
P2021253_1	LUAD	Male	65	IV	NA	NA	NA
P2044247_1	LUAD	Male	56	IV	1	0.249315	0
P1822476_1	LUAD	Male	59	IV	0	1.45205	0.8
NA, not available.

## Sheet: Supplementary Table 2
Supplementary Table 2. The 93 prognostic genes after Univariate Cox regression analysis.
gene	HR	HR.95L	HR.95H	p-value
SLC2A1	1.37	1.22	1.53	3.19e-08
KRT6A	1.14	1.09	1.2	5.43e-08
LYPD3	1.28	1.17	1.4	1.01e-07
TMPRSS2	0.79	0.73	0.87	2.66e-07
IRX2	0.82	0.76	0.89	7.16e-07
CDC20	1.33	1.18	1.5	1.97e-06
SFTPB	0.89	0.84	0.93	3e-06
ATP13A4	0.81	0.74	0.88	3.2e-06
CDKL2	0.75	0.66	0.85	3.31e-06
NAPSA	0.88	0.84	0.93	4.24e-06
CHRDL1	0.74	0.66	0.84	4.51e-06
KRT16	1.17	1.1	1.26	5.97e-06
MFAP4	0.8	0.72	0.88	6.9e-06
CD1C	0.75	0.66	0.85	8.51e-06
TPX2	1.3	1.16	1.45	8.8e-06
KRT6B	1.14	1.08	1.21	1.33e-05
ADH1B	0.85	0.78	0.91	2.4e-05
SLC34A2	0.83	0.76	0.91	2.62e-05
MS4A1	0.8	0.72	0.89	2.81e-05
LMO3	0.84	0.77	0.91	2.85e-05
UBE2C	1.26	1.13	1.41	3.02e-05
ABCA3	0.82	0.74	0.9	3.06e-05
HSD17B6	0.82	0.74	0.9	3.51e-05
INMT	0.82	0.75	0.9	3.84e-05
MAMDC2	0.82	0.74	0.9	7.62e-05
MS4A2	0.78	0.69	0.88	8.58e-05
CYP4B1	0.88	0.83	0.94	9.86e-05
KLRB1	0.74	0.63	0.86	0.000100555
PIGR	0.89	0.84	0.94	0.000120686
FCER1A	0.83	0.76	0.92	0.000125656
LPL	0.83	0.75	0.91	0.00013433
DPP4	0.84	0.77	0.92	0.000149547
PTGDS	0.82	0.74	0.91	0.0001515
TCF21	0.78	0.68	0.89	0.000165239
TRAT1	0.75	0.64	0.87	0.000180785
C7	0.85	0.78	0.92	0.000188582
HABP2	0.86	0.8	0.93	0.000221355
CACNA2D2	0.85	0.78	0.93	0.000227001
AURKB	1.25	1.11	1.4	0.000262795
AGER	0.85	0.77	0.93	0.000277912
ADAMTS8	0.79	0.7	0.9	0.000310606
HLF	0.83	0.75	0.92	0.00035426
CD207	0.85	0.77	0.93	0.000365815
PEBP4	0.89	0.83	0.95	0.000374961
SFTPA1	0.92	0.87	0.96	0.000389199
GJB2	1.17	1.07	1.27	0.000397929
EGLN3	1.22	1.09	1.36	0.000402456
SFTPD	0.89	0.83	0.95	0.000457388
CHIA	0.84	0.76	0.93	0.000494428
CPA3	0.86	0.78	0.94	0.000538463
C1orf116	0.86	0.79	0.94	0.00054667
SCGB3A1	0.92	0.87	0.96	0.000660428
LRRK2	0.84	0.76	0.93	0.000705605
ALOX15B	0.86	0.78	0.94	0.000751213
ABCA8	0.8	0.71	0.91	0.00086063
C4BPA	0.9	0.85	0.96	0.000891689
KCNJ15	0.84	0.75	0.93	0.000948631
FMO5	0.85	0.77	0.94	0.000979171
SUSD2	0.88	0.81	0.95	0.0010622
SFTPA2	0.92	0.88	0.97	0.00114414
CD1A	0.86	0.78	0.94	0.00123561
PI3	1.12	1.05	1.21	0.00127593
SCTR	0.88	0.81	0.95	0.00137641
AQP4	0.89	0.82	0.95	0.00140817
SCGB1A1	0.93	0.89	0.97	0.00171136
CRYM	0.87	0.79	0.95	0.00190918
CD3D	0.81	0.7	0.92	0.0020586
CD2	0.79	0.68	0.92	0.00214649
CTSG	0.82	0.72	0.93	0.00220467
CPS1	1.08	1.03	1.14	0.00226202
PRG4	0.84	0.75	0.94	0.00240527
TMEM100	0.84	0.76	0.94	0.00246362
APOH	0.87	0.8	0.96	0.00280659
LRRC31	0.88	0.8	0.96	0.00317323
GZMK	0.84	0.74	0.94	0.00318693
FCGBP	0.86	0.77	0.95	0.00343774
S100P	1.09	1.03	1.15	0.00358431
CD96	0.8	0.69	0.93	0.00362336
PLA2G1B	0.9	0.83	0.96	0.00365155
TFF1	1.07	1.02	1.12	0.00374005
HOXD1	0.87	0.8	0.96	0.00376756
SFTPC	0.94	0.9	0.98	0.00432901
PRAME	1.1	1.03	1.18	0.00444378
PGC	0.94	0.9	0.98	0.00508923
COL11A1	1.1	1.03	1.18	0.00593511
CEACAM8	0.82	0.72	0.95	0.00597428
ROS1	0.89	0.81	0.97	0.00672241
CD3G	0.8	0.68	0.94	0.00695335
PTPN13	0.86	0.76	0.96	0.00793989
CPB2	0.88	0.81	0.97	0.00815921
BTNL9	0.84	0.74	0.96	0.00883731
VPREB3	0.86	0.76	0.96	0.00911759
SLAMF6	0.82	0.71	0.95	0.00935612
